# Supplementary material for: Cancer Spectrum, Family History of Cancer and Overall Survival in Men with Germline BRCA1 or BRCA2 Mutations
Source: J Pers Med. 2021 Sep 15;11(9):917. doi: 10.3390/jpm11090917 (PMC8466243; doi:10.3390/jpm11090917)
Supplement: Supplementary file 1 [file jpm-11-00917-s001.zip]

Archive with 1 entries (1 files):
- jpm-1351889-supplementary.pdf
